# Supplementary material for: A transition phase in late mouse oogenesis impacts DNA methylation of the early embryo
Source: Commun Biol. 2022 Oct 2;5:1047. doi: 10.1038/s42003-022-04008-1 (PMC9527251; doi:10.1038/s42003-022-04008-1)
Supplement: Supplementary file 4 — Supplementary Data 1 [file 42003_2022_4008_MOESM4_ESM.xlsx]

## Sheet: Fig 1c
NSN	INT	SN
1.02302	0.0224816	0.00410062
0.976978	0.107079	0.00867223
0.662151	0.027222	0.00039072
1.33785	0.118341	0.00657722
1.32387	0.5854	0.0599996
0.920956	0.242101	0.0146607
0.962955	0.496746	0.0777478
0.792221	0.485567	0.0772336
0.868062	0.279748	0.0176118
1.13194	0.247369	-0.00713575
	0.15672	0.0181297
	0.0286149	0.0382015
		0.110799
		0.294371
		0.0703753

## Sheet:  Fig 1f
Time after isolation and sorting (h)	NSN		INT		SN
0	100	100	0	0	0	0
5	53.3	88.9	40	11.1	6.7	0
10	33.3	55.6	20	25.9	46.7	18.5
15	26.7	51.9	20	18.5	53.3	29.6
24	20	37	0	25.9	80	37
48	6.7	7.4	0	0	93.3	92.6

## Sheet: Fig 2a
NSN	INT	SN
181913	187402	230483
186374	198461	252704
193484	185272	212605
187243	191710	215634
196820	179825	195432
180288	201853	190827
216854	188274	179980
191389	210716	194294
202686	207394	215460
190347	202853	201686
202019	201188	227496
199111	214679	329911
187061	197935	187877
210562	214540	184174
222088		205873
200815		191791
173959		229213
181541		269896
175001		222487
188687		206548
203798		330836
212158		206210
185468		194781
218078		186690
183916		193808
201180		206717
221503		236627
		252607
		200690
		247997
		216418
		184252
		217640
		197557
		213468
		194213
		194944
		191228
		257861
		216679
		224625
		224357
		229032
		217553

## Sheet: Fig 2c
NSN	INT	SN
1.10786	1.14135	1.84121
0.86619	1.15991	1.06495
0.900069	0.892374	1.25576
1.30333	0.879088	1.62366
1.07311	1.01782	1.34868
0.905856	1.09113	1.32223
0.701223	0.731412	1.31273
1.09145	1.03859	1.34011
0.77947	1.05656	1.18379
1.12294	1.30968	1.23712
1.21693	1.03434	1.30844
		0.810112
		1.65761
		1.97755
		1.66069
		0.817929
		1.28821
		1.16108
		1.31567
		1.26561
		1.3713
		1.18832
		2.18422
		1.27606
		1.00386
		0.700969
		1.21794
		1.43112
		1.60644
		1.10479
		1.48005
		1.23046
		1.58882
		1.43726
		1.41129
		1.05947
		1.12443
		1.12175
		1.61623
		1.46857
		1.58593
		1.50374
		1.55426
		1.27301

## Sheet: Fig 3d
5mC			5hmC			5fC			5caC
NSN	INT	SN	NSN	INT	SN	NSN	INT	SN	NSN	INT	SN
1.01611	1.38673	2.24592	1.37231	4.10652	2.19374	1.80305	0.90968	0.650157	1.34145	0.978229	1.93188
1.07979	1.55221	2.00727	1.63902	1.22224	5.99585	1.1927	0.796072	0.575394	1.4132	0.632402	1.95409
0.814561	2.03242	1.46113	0.905276	0.909456	1.07638	0.733474	0.740326	0.4589	0.612845	0.415094	2.44647
1.08954	1.8912	2.5375	0.942352	0.391406	1.56528	0.725395	1.04981	0.470575	0.632504	1.52027	1.83577
1.44241	1.96547	2.25837	0.669377	1.90694	1.08796	0.983824	1.13256	0.499747	1.63003	0.675539	2.29437
1.27642	1.38423	2.58605	1.01057	0.782637	1.36918	0.79296	0.707072	0.520224	0.674533	1.12026	1.47043
0.679873	0.967499	3.07026	0.92418	1.01712	0.963855	1.12259	0.401462	0.708931	1.21909	0.985469	1.43441
0.601296	1.28959	2.5422	0.891696	0.756847	0.531148	0.868694	0.536916	0.417004	0.476343	1.41183	1.1277
1.38179	1.75571	3.19533	0.745799	1.62556	0.498956	1.11503	0.477278	0.467183	1.81843	1.45755	0.903968
0.979193	0.252984	2.45741	0.899419	1.40204	0.683624	0.916609	1.0015	0.619409	0.477217	1.39827	1.61294
0.823817	0.982463	2.26546	0.424367	1.17956	0.565809	0.74568	0.52088	0.260195	0.476502	1.60965	0.575236
0.815201	0.687818	2.5236	1.15549	2.14679	1.18454	1.52394	0.83194	0.859874	1.22785		1.36163
2.16922	1.66534	2.24967	1.10636	1.01503	0.700486	0.563402		0.661435	0.0592675		3.30226
0.18064	0.525866	1.50309	1.23595	1.15665	0.93292	0.912657		0.817326	0.519216		1.85749
0.531596	0.379059	1.35326	0.69339	1.4335	0.952102	1.10121		0.575986	0.336281		1.53699
1.02514	1.64649	1.42865	1.38445	0.969502	0.863147	0.804554		0.584977	0.824872		1.98495
0.381551	1.0999	2.35569	0.649612	1.11373	1.50381	1.09423		0.275396	0.162744		2.35203
0.605254	1.47847	1.69851	0.990094	0.212089	1.12313	1.21968		0.488073	0.736071		2.19911
1.74402	0.860292	2.41313	0.858869	0.752882	2.20524	1.46326		0.531411	2.25732		2.23492
1.29568	2.98359	1.70309	1.1337	0.411964	1.95348	0.292497		0.400282	1.00755		2.3091
1.17316	1.57906	2.64234	0.993893	1.81126	3.97793	1.26234		0.417028	1.84824		5.75336
0.209115	2.01216	1.87083	1.21895		1.85518	0.804352		0.529036	0.991036		4.13334
1.57611	1.95018	2.64234	1.07744		1.32304	0.957871		0.429738	1.59458		5.75336
0.829754	1.2019	1.99923	1.07744		1.29466	1.20789		0.448884	0.78396		1.07062
1.27875	1.6223	4.14118	0.881419		2.1585	0.700333		1.13222	1.87887		0.985893
1.80281	3.00864	1.96426	1.28131		0.517322	1.09177		0.448881			0.703491
1.87483	1.1594	2.06087	0.791678		1.28007	0.887871		0.599763			3.16261
0.827998	0.927425	1.15141	0.57688		0.997498	0.550052		1.31803			1.96145
0.959925	0.993549	2.95034	1.27543		1.15257	1.31816		0.924046			4.02666
0.885515	0.354872	2.23863	0.490908		0.942928	1.24392		0.318108			1.89918
0.424345	0.86272	1.57488	1.70237		0.994805			0.454568			4.05749
0.491284	1.08954	2.01454	1.33106		1.35201			1.1472			1.12305
0.96418	0.900771	2.61235	0.785769		1.84539			0.738292			2.45345
0.647146	1.19712	1.7805	0.883173		2.70427			0.342638			1.94658
1.12197	1.71848	3.11626	0.396467		1.63691			0.572175			1.96855
1.01694	0.510413	2.05008	0.387132		1.66281			0.559231			1.64796
1.21697	1.15589	4.28921	0.357012		2.03759			0.738589			2.61314
0.459572	0.60545	2.67411	1.3034		1.43425			0.691801			1.69778
0.988623	1.21619	0.228257	0.819793		1.8666			1.00466
1.15483	2.09155	1.65215	0.786672		1.22224			0.646104
1.16307	2.01869	1.46889	0.855239		0.876904			0.334983
0.546978	2.16081	1.54944	1.27346		0.521868			0.18976
1.33356	1.7929	1.22099	0.877569		1.23			0.769463
0.469317	1.81484	0.981131	1.02258		1.09283			0.576157
0.782564		0.964403	1.18449		1.47093			0.542597
0.95999		0.275226			0.873372			0.408152
1.7877		0.545918			0.944516			0.544451
1.05995		0.705008			0.164043			0.379854
1.05995		0.564225			0.551995			0.539277
0.565251		1.96994			0.237026			0.963678
0.747625		1.68934			3.1949			0.6675
0.887933		1.8081			0.642885			0.376163
1.13094		1.3873			1.87831			0.655813
1.627		1.76675			2.39932			0.460057
0.750378		3.03717			0.322136			0.509804
1.29088		2.10417			0.0999502			0.717946
1.41843		3.30533			1.09986			0.610569
0.885665		3.09822			1.55579			0.334486
0.695901		1.66436			0.749658			0.284712
0.52029		2.54432			1.10601			0.947541
0.536997		2.18974			0.954936			0.960302
0.453351		2.46845			0.0986573			0.916509
1.6852		2.51681			1.7526			0.750709
1.08745		3.13262			1.34938			0.852476
2.0459		2.8893			1.93756
0.305949		2.81122			1.62991
1.11345		1.49285			1.64433
0.947072		2.36202			1.36882
0.302725		0.937251			1.9904
1.2849		2.24255			1.84143
0.869174		3.41052			1.94738
0.955703		2.72598			1.57046
0.618428		1.76044			1.73449
1.10692		2.30268			2.50851
0.82996		1.47804			1.33381
1.36779		0.88049			1.26073
0.787349		2.12123
1.20803		1.35869
1.20859		1.29454
1.26291		2.28703
0.785142		2.1102
1.06291		1.38919
0.915349		1.01235
1.02174		0.674812
0.882107		1.15837
1.15643		0.573635
0.96146		1.43497
1.8555		0.461209
0.600454		1.26023
1.13784		0.33129
0.860327		0.596536
0.793107		1.1426
0.752765		1.39208
0.792807		0.717704
1.21359		1.75943
0.993607		1.18564
0.986965		0.685959
0.682543		1.28519
1.06567		1.17532
1.26482		0.839833
		3.68569
		5.21272
		5.13812
		4.74864
		3.33202
		2.35065
		4.76329
		4.59255
		3.7617
		4.55321
		1.77462
		2.72336
		2.16254
		6.20704
		2.44488
		1.46841
		1.70075
		2.25495
		1.98202
		2.26367
		1.61093
		2.10689
		2.55264
		3.14034
		1.53877
		1.98093
		1.82911
		3.2625
		2.73974
		2.84177
		2.29246
		2.40606
		3.04663
		2.95264
		2.10026
		3.04697
		3.40797
		3.12591
		0.781956
		0.569498
		0.843621
		1.12833
		2.39
		0.575762
		0.784065
		2.32347
		1.81806
		2.80324
		3.61696
		2.07875
		2.82243
		2.19585
		1.70669
		1.22993
		0.911193
		1.92774
		1.53525
		1.42152
		1.75372
		1.07054
		1.21216
		1.43646
		2.14516
		1.24357
		0.77725
		1.07842
		0.752719
		1.83189
		2.5158
		1.94144
		1.84864
		1.43906
		1.23507
		0.904788
		1.03348
		1.12944
		1.47039
		1.1399

## Sheet: Fig 4a
NSN	SN
16.67	37.84
27.78	69.57
20	64
5.56	50
23.08	22.22
7.41	80.39
6.67	36.47

## Sheet: Fig 4b
GVO-GVBD			GVBD-PB			GVO-PB
NSN	INT	SN	NSN	INT	SN	NSN	INT	SN
2.5	1.58333	1.75	8.33333	7.5	7.16667	10.8333	9.08333	8.91667
2.58333	1.5	2.5	10.8333	8.41667	7	13.4167	9.91667	9.5
14.25	6.08333	2.66667	13.0833	7.08333	6.66667	27.3333	13.1667	9.33333
10.4167	2.66667	1.66667	7.25	7.66667	7.66667	17.6667	10.3333	9.33333
15.6667	4.25	2.25	6.91667	7	6.66667	22.5833	11.25	8.91667
20.8333	8.66667	3.08333	17.5833	7.75	7	27.3333	16.4167	10.0833
7.25	9.25	10.75		6.75	6.5		9.08333	17.25
9.75	6.75	2.5		7.16667	6.58333		9.66667	9.08333
	2.33333	3.5		15.75	6.16667		19	9.66667
	2.5	4.16667		7.83333	6		9.83333	10.1667
	3.08333	1.16667		6.75	7.58333		16.75	8.75
	3.25	3.25		8	7		9.83333	10.25
	2	3.25		6.75	7.41667		16.75	10.6667
	10	5.58333			8.66667			14.25
	1.83333	1.66667			6.91667			8.58333
	10	2.41667			7.91667			10.3333
		2.5			7.08333			9.58333
		2.16667			11.25			13.4167
		6.91667			6.58333			13.5
		2.41667			6.91667			8.58333
		1.58333			6.08333			9.16667
		1.66667			7.33333			8.91667
		3.08333			6.33333			8.66667
		1.58333			6.5			16.25
		2.33333			7.75			9.83333
		9.75			7.41667			10.5
		2.08333			7.33333			11.3333
		3.08333			7.08333			9.08333
		4			7.5			9.66667
		2			12.25			24.6667
		2.16667			7.91667			9.66667
		12.4167			16.0833			19.75
		1.75			7.25			9.33333
		3.66667			6.25			8.58333
		2.08333
		3.08333
		2.33333

## Sheet: Fig 4e
5mC		5hmC
NSN	SN	NSN	SN
0.132108	0.539052	0.333795	0.438472
1.13669	1.01926	0.766874	0.638033
0.317868	0.844422	1.07396	1.295
0.921897	1.06579	2.84129	1.41971
1.02172	1.44336	4.48047	1.43079
0.893121	1.24647	2.46393	0.767045
1.09556	0.841646	0.814943	1.01096
1.75584	1.52299	0.970969	1.37152
0.558972	0.734925	1.04649	1.08838
1.30524	0.868512	1.07177	1.02174
0.646466	0.873575	0.958285	0.518352
0.541559	0.448415	0.918939	0.986404
0.416125	1.13484	0.830113	0.919944
0.176862	1.02079	0.195298	0.483492
0.290305	1.04602	0.191152	1.6306
0.308843	0.991725	0.301666	0.694735
	1.35822		1.28482
	1.07546		0.215471
	1.92478		0.400701
	0.318413		0.125011
	1.16378		0.797441
	1.01316		0.630683
	1.20958		1.9404
	0.958536		1.13582
	0.704819		0.938053
	0.684295		0.744389
	1.68091		2.01512
	1.35919		1.39338
	1.41211		1.21092
	0.541396		0.948355
	0.611448		2.14733
	0.34213		0.356926
	0.964653		1.23279
	1.04905		1.24548
	0.274178		0.304796
	0.94214		0.93199
	0.284272		0.819842
	1.14208		0.759359
	1.89022		1.00077
	1.10038		0.913987
	0.990634		0.73313
	1.16252		1.32082
	1.19988		1.73704
